# Supplementary material for: Discovery of Lebambromyia in Myanmar Cretaceous Amber: Phylogenetic and Biogeographic Implications (Insecta, Diptera, Phoroidea)
Source: Insects. 2021 Apr 16;12(4):354. doi: 10.3390/insects12040354 (PMC8074229; doi:10.3390/insects12040354)
Supplement: Supplementary file 1 [file insects-12-00354-s001.zip]

Archive with 1 entries (1 files):
- insects-1139358-SI.mpg
